# Supplementary material for: Fully Automated Assessment of Cardiac Chamber Volumes and Myocardial Mass on Non-Contrast Chest CT with a Deep Learning Model: Validation Against Cardiac MR
Source: Diagnostics (Basel). 2024 Dec 21;14(24):2884. doi: 10.3390/diagnostics14242884 (PMC11675647; doi:10.3390/diagnostics14242884)
Supplement: Supplementary file 1 [file diagnostics-14-02884-s001.zip]

Archive with 1 entries (1 files):
- diagnostics-3357539-supplementary.pdf
